# Supplementary material for: The effect of familiarity on infants’ social categorization capacity
Source: PLoS One. 2021 Mar 4;16(3):e0247710. doi: 10.1371/journal.pone.0247710 (PMC7932097; doi:10.1371/journal.pone.0247710)
Supplement: S1 Data — (XLS) [file pone.0247710.s001.xls]

## Sheet: Study1
Age	Gender	Familiarization	Target_Gender	Labeling	OG_prop	IG_prop
293	boy	Baseline	women		0.666667	0.333333
298	boy	Baseline	men		0.4	0.6
300	boy	Baseline	women		0.556818	0.443182
304	boy	Baseline	women		0.483871	0.516129
308	boy	Baseline	men		0.554348	0.445652
309	boy	Baseline	women		0.562499	0.437501
320	boy	Baseline	women		0.641509	0.358491
334	boy	Baseline	men		0.761905	0.238095
341	boy	Baseline	men		0.623656	0.376344
347	boy	Baseline	women		0.68	0.32
357	boy	Baseline	men		0.582524	0.417476
367	boy	Baseline	men		0.430233	0.569767
371	boy	Baseline	men		0.686869	0.313131
376	boy	Baseline	men		0.494624	0.505376
376	boy	Baseline	men		0.775	0.225
287	girl	Baseline	women		0.790323	0.209677
288	girl	Baseline	women		0.520408	0.479592
302	girl	Baseline	women		0.515789	0.484211
306	girl	Baseline	women		0.431579	0.568421
310	girl	Baseline	women		0.527027	0.472973
318	girl	Baseline	men		0.5625	0.4375
322	girl	Baseline	men		0.571429	0.428571
324	girl	Baseline	women		0.575758	0.424242
337	girl	Baseline	men		0.7	0.3
354	girl	Baseline	women		0.578947	0.421053
364	girl	Baseline	men		0.49505	0.50495
270	boy	black	men	label	0.463768	0.536232
301	boy	black	women	label	0.727269	0.272731
304	boy	black	men	label	0.510638	0.489362
307	boy	black	women	label	0.473686	0.526314
344	boy	black	men	label	0.555556	0.444444
349	boy	black	women	label	0.506667	0.493333
351	boy	black	women	label	0.610002	0.389998
353	boy	black	women	label	0.661541	0.338459
283	girl	black	women	label	0.647059	0.352941
326	girl	black	men	label	0.49505	0.50495
327	girl	black	women	label	0.442622	0.557378
337	girl	black	women	label	0.375002	0.624998
341	girl	black	men	label	0.437499	0.562501
363	girl	black	women	label	0.481134	0.518866
364	girl	black	men	label	0.586207	0.413793
366	girl	black	men	label	0.241759	0.758241
294	boy	black	women	no label	0.549446	0.450554
350	boy	black	women	no label	0.783783	0.216217
362	boy	black	women	no label	0.455695	0.544305
362	boy	black	men	no label	0.5	0.5
391	boy	black	women	no label	0.542552	0.457448
342	girl	black	women	no label	0.500001	0.499999
362	girl	black	women	no label	0.359376	0.640624
370	girl	black	women	no label	0.274725	0.725275
379	girl	black	women	no label	0.699999	0.300001
396	girl	black	men	no label	0.382354	0.617646
276	boy	white	men	label	0.438096	0.561904
278	boy	white	men	label	0.509999	0.490001
295	boy	white	women	label	0.555554	0.444446
297	boy	white	women	label	0.522222	0.477778
300	boy	white	men	label	0.585369	0.414631
305	boy	white	men	label	0.505051	0.494949
307	boy	white	women	label	0.512821	0.487179
340	boy	white	women	label	0.593751	0.406249
346	boy	white	women	label	0.644444	0.355556
348	boy	white	men	label	0.683673	0.316327
352	boy	white	women	label	0.571432	0.428568
279	girl	white	men	label	0.636363	0.363637
283	girl	white	women	label	0.565218	0.434782
324	girl	white	women	label	0.575758	0.424242
342	girl	white	men	label	0.670589	0.329411
317	boy	white	women	no label	0.585858	0.414142
323	boy	white	women	no label	0.653845	0.346155
330	boy	white	men	no label	0.555556	0.444444
337	boy	white	men	no label	0.565789	0.434211
339	boy	white	women	no label	0.470586	0.529414
342	boy	white	women	no label	0.485437	0.514563
359	boy	white	men	no label	0.516665	0.483335
359	boy	white	men	no label	0.490195	0.509805
283	girl	white	men	no label	0.432433	0.567567
296	girl	white	men	no label	0.564356	0.435644
301	girl	white	men	no label	0.453126	0.546874
385	girl	white	women	no label	0.582525	0.417475
386	girl	white	women	no label	0.560606	0.439394
390	girl	white	women	no label	0.573171	0.426829
