# Supplementary material for: The effect of familiarity on infants’ social categorization capacity
Source: PLoS One. 2021 Mar 4;16(3):e0247710. doi: 10.1371/journal.pone.0247710 (PMC7932097; doi:10.1371/journal.pone.0247710)
Supplement: S2 Data — (XLS) [file pone.0247710.s002.xls]

## Sheet: Study2
Age	Gender	Target_Race	Target_Race_Numeri	Categorizers	Novel_prop	Familiar_prop
294	boy	black	2	0	0.443036	0.556964
311	boy	black	2	1	0.505495	0.494505
333	girl	black	2	0	0.486841	0.513159
308	boy	black	2	0	0.382978	0.617022
325	girl	black	2	1	0.59524	0.40476
354	girl	black	2	1	0.632184	0.367816
288	girl	black	2	0	0.359998	0.640002
306	girl	black	2	0	0.385418	0.614582
354	boy	black	2	0	0.395832	0.604168
389	girl	black	2	0	0.272728	0.727272
323	girl	black	2	0	0.389473	0.610527
301	boy	black	2	1	0.505265	0.494735
354	boy	black	2	1	0.526313	0.473687
327	boy	black	2	1	0.671428	0.328572
294	boy	black	2	1	0.532609	0.467391
308	boy	black	2	0	0.457447	0.542553
279	girl	white	1	1	0.536084	0.463916
280	girl	white	1	1	0.666664	0.333336
372	girl	white	1	1	0.70707	0.29293
346	girl	white	1	1	0.613638	0.386362
363	girl	white	1	1	0.530613	0.469387
298	girl	white	1	0	0.347827	0.652173
326	girl	white	1	1	0.505158	0.494842
334	boy	white	1	1	0.529999	0.470001
372	boy	white	1	1	0.599995	0.400005
365	boy	white	1	1	0.538461	0.461539
310	boy	white	1	0	0.427083	0.572917
288	boy	white	1	1	0.639343	0.360657
331	girl	white	1	1	0.704545	0.295455
302	boy	white	1	1	0.563829	0.436171
291	girl	white	1	1	0.578949	0.421051
321	girl	white	1	0	0.473118	0.526882
362	girl	white	1	1	0.690001	0.309999
342	girl	white	1	0	0.372341	0.627659
